# Supplementary material for: Increase of Neutrophil Extracellular Traps, Mitochondrial DNA and Nuclear DNA in Newly Diagnosed Type 1 Diabetes Children but Not in High-Risk Children
Source: Front Immunol. 2021 Jun 15;12:628564. doi: 10.3389/fimmu.2021.628564 (PMC8239297; doi:10.3389/fimmu.2021.628564)
Supplement: Supplementary Table 1 — Characteristics of the last sample before onset in progressors compared with healthy controls. [file Table_1.xlsx]

## Sheet: Blad1
	Progressors (last sample before onset)	Healthy controls	p-value
Individuals [number, (male/female)]	11 (7/4)	17 (11/6)
Median age at sampling [years, (IQR)]	11.9 (11.3-12.7)	12.0 (11.6-12.3)	ns
Weight [kg, (IQR)]	44.8 (39.5-56.0)	42.8 (35.8-49.5)	ns
Time to T1D onset [months, (IQR)]	7.3 (4.0-16.3)	-
C-peptide [nmol/l, (IQR)]	0.51 (0.42-0.66)	0.47 (0.36-0.57)	ns
Fasting glucose [mmol/l, (IQR)]	5.4 (5.2-6.1)	5.1 (4.9-5.3)*	0.003
HbA1c [%, (IQR)]	4.7 (4.5-5.2)	-
120 min OGTT [mmol/l, (IQR)]	7.2 (6.1-9.1)	-
NET-remnants [artibrary units]	12.3 (3.7-75.3)	15.7 (5.4-38.9)	ns
mtDNA [copies/µl]	397 (191-562)	361 (243-399)	ns
nDNA [copies/µl]	1.7 (0.9-10.6)	2.6 (1.4-3.4)	ns
* = one value missing
ns = non-significant
