# Supplementary material for: Increase of Neutrophil Extracellular Traps, Mitochondrial DNA and Nuclear DNA in Newly Diagnosed Type 1 Diabetes Children but Not in High-Risk Children
Source: Front Immunol. 2021 Jun 15;12:628564. doi: 10.3389/fimmu.2021.628564 (PMC8239297; doi:10.3389/fimmu.2021.628564)
Supplement: Supplementary Table 2 — Correlations between extracellular DNA and age, sex and weight for all samples analysed in this study (cohort 1-3) at all time points and for T1D, healthy controls (HC) and high-risk individuals (HR) separately. Numbers within brackets indicate number of samples where age, sex and/or weight were available. [file Table_2.xlsx]

## Sheet: Blad1
		All samples				T1D				HC				HR
Spearman		Age	Sex	Weight		Age	Sex	Weight		Age	Sex	Weight		Age	Sex	Weight
correlation		(n=340)	(n=318)	(n=37)		(n=181)	(n=181)	(n=0)		(n=59)	(n=17)	(n=17)		(n=100)	(n=120)	(n=20)
NET-remnants	r	-0.174				-0.210		-
	p	0.002	ns	ns		0.005	ns	-		ns	ns	ns		ns	ns	ns
mtDNA	r							-
	p	ns	ns	ns		ns	ns	-		ns	ns	ns		ns	ns	ns
nDNA	r	-0.198				-0.299	0.188	-
	p	<0.001	ns	ns		<0.001	0.012	-		ns	ns	ns		ns	ns	ns
ns = non-significant
